# Supplementary material for: Cetacean Intracytoplasmic Eosinophilic Globules: A Cytomorphological, Histological, Histochemical, Immunohistochemical, and Proteomic Characterization
Source: Animals (Basel). 2023 Jun 27;13(13):2130. doi: 10.3390/ani13132130 (PMC10340075; doi:10.3390/ani13132130)
Supplement: Supplementary file 1 [file animals-13-02130-s001.zip]

Archive with 1 entries (1 files):
- animals-2403542-supplementary.pdf
